# Supplementary material for: Phloroglucinol as a Potential Candidate against Trypanosoma congolense Infection: Insights from In Vivo, In Vitro, Molecular Docking and Molecular Dynamic Simulation Analyses
Source: Molecules. 2022 Jan 12;27(2):469. doi: 10.3390/molecules27020469 (PMC8781988; doi:10.3390/molecules27020469)
Supplement: Supplementary file 1 [file molecules-27-00469-s001.zip]

Archive with 1 entries (1 files):
- molecules-1476885-supplementary.pdf
